# Supplementary material for: Monitoring, surveillance, antimicrobial resistance and genetic diversity analysis of non-typhoidal Salmonella in South Africa from 1960–2023 from animal and animal products
Source: PLoS One. 2025 Aug 1;20(8):e0329061. doi: 10.1371/journal.pone.0329061 (PMC12316224; doi:10.1371/journal.pone.0329061)
Supplement: S1 Data — (XLSX) [file pone.0329061.s001.xlsx]

## Sheet: Results
Sample nr	Isolation Source	Province of isolation	Aminal pecies	Year of isolation	Serotypes
1	Animal	Western Cape	Bovine	2007	S. Typhimurium
2	Animal	Kwa-Zulu Natal	Porcine	2004	S. Typhimurium
3	Feed	Kwa-Zulu Natal	NA	2013	S. Typhimurium
4	Animal	Gauteng	Porcine	2007	S. Typhimurium
5	Animal	Gauteng	Equine	2006	S. Typhimurium
6	Animal	Western Cape	Bovine	2019	S. Typhimurium
7	Animal	Eastern Cape	Poultry	2004	S. Typhimurium
8	Animal	North West	Porcine	2019	S. Typhimurium
9	Animal	Western Cape	Porcine	2004	S. Typhimurium
10	Animal	Eastern Cape	Bovine	2002	S. Typhimurium
11	Animal	Kwa-Zulu Natal	Porcine	2004	S. Typhimurium
12	Animal	Gauteng	Porcine	2003	S. Typhimurium
13	Animal	Gauteng	Poultry	2008	S. Typhimurium
14	Animal	Mpumalanga	Bovine	2014	S. Typhimurium
15	Animal	Western Cape	Poultry	2004	S. Typhimurium
16	Animal	Kwa-Zulu Natal	Bovine	2004	S. Typhimurium
17	Animal	Gauteng	Poultry	2004	S. Typhimurium
18	Feed	Gauteng	NA	2007	S. Typhimurium
19	Animal	Gauteng	Bovine	2005	S. Typhimurium
20	Feed	Gauteng	NA	2007	S. Typhimurium
21	Animal	Gauteng	Porcine	2004	S. Typhimurium
22	Animal	Free State	Bovine	2015	S. Typhimurium
23	Animal	Free State	Poultry	2008	S. Typhimurium
24	Meat	Western Cape	Bovine	2009	S. Typhimurium
25	Feed	Western Cape	NA	2014	S. Typhimurium
26	Environment	Gauteng	NA	2004	S. Typhimurium
27	Animal	Gauteng	Equine	2017	S. Typhimurium
28	Feed	Western Cape	NA	2008	S. Typhimurium
29	Animal	Gauteng	Ovine	2015	S. Typhimurium
30	Animal	Mpumalanga	Poultry	2000	S. Typhimurium
31	Animal	Western Cape	Poultry	2018	S. Typhimurium
32	non meat food source	Gauteng	Poultry	2007	S. Typhimurium
33	Animal	Western Cape	Poultry	2013	S. Typhimurium
34	Feed	Kwa-Zulu Natal	NA	2008	S. Typhimurium
35	Animal	Kwa-Zulu Natal	Porcine	2007	S. Typhimurium
36	Environment	Western Cape	NA	2013	S. Typhimurium
37	Animal	Kwa-Zulu Natal	Porcine	2016	S. Typhimurium
38	Animal	Kwa-Zulu Natal	Poultry	2021	S. Typhimurium
39	Animal	Mpumalanga	Porcine	2019	S. Typhimurium
40	Animal	Kwa-Zulu Natal	Poultry	2004	S. Typhimurium
41	Meat	Northern Cape	Poultry	2009	S. Typhimurium
42	Animal	Kwa-Zulu Natal	Bovine	2015	S. Typhimurium
43	Environment	Kwa-Zulu Natal	NA	2007	S. Typhimurium
44	Animal	Western Cape	Porcine	2015	S. Typhimurium
45	Animal	Free State	Porcine	2017	S. Typhimurium
46	Animal	Western Cape	Poultry	2018	S. Typhimurium
47	Animal	Western Cape	Porcine	2008	S. Typhimurium
48	Meat	Gauteng	Ovine	2014	S. Typhimurium
49	Animal	Gauteng	Ovine	2014	S. Typhimurium
50	Animal	Eastern Cape	Poultry	2009	S. Typhimurium
51	Animal	Gauteng	Porcine	2021	S. Typhimurium
52	Meat	Kwa-Zulu Natal	Poultry	2019	S. Typhimurium
53	Animal	Gauteng	Equine	2014	S. Typhimurium
54	Animal	Gauteng	Porcine	2018	S. Typhimurium
55	Feed	Kwa-Zulu Natal	NA	2008	S. Typhimurium
56	Animal	Western Cape	Bovine	2011	S. Typhimurium
57	Animal	Kwa-Zulu Natal	Poultry	2008	S. Typhimurium
58	Animal	North West	Poultry	2011	S. Typhimurium
59	Animal	Kwa-Zulu Natal	Poultry	2016	S. Typhimurium
60	Animal	Gauteng	Equine	2017	S. Typhimurium
61	Animal	Western Cape	Poultry	2013	S. Typhimurium
62	Animal	Mpumalanga	Porcine	2019	S. Typhimurium
63	Animal	Gauteng	Porcine	2020	S. Typhimurium
64	Meat	Gauteng	Poultry	2008	S. Typhimurium
65	Meat	Western Cape	Poultry	2012	S. Typhimurium
66	Animal	Mpumalanga	Poultry	2017	S. Typhimurium
67	Animal	Eastern Cape	Porcine	2021	S. Typhimurium
68	Animal	Mpumalanga	Ovine	2014	S. Typhimurium
69	Environment	Free State	NA	2009	S. Typhimurium
70	Animal	Kwa-Zulu Natal	Poultry	2021	S. Typhimurium
71	Animal	Mpumalanga	Bovine	2012	S. Typhimurium
72	Environment	Western Cape	NA	2007	S. Typhimurium
73	Environment	Western Cape	NA	2007	S. Typhimurium
74	Animal	Mpumalanga	Bovine	2012	S. Typhimurium
75	Animal	Western Cape	Porcine	1999	S. Typhimurium
76	Animal	Western Cape	Porcine	2012	S. Typhimurium
77	Meat	Mpumalanga	Poultry	2014	S. Typhimurium
78	Meat	Kwa-Zulu Natal	Bovine	2011	S. Typhimurium
79	Feed	Gauteng	NA	2007	S. Typhimurium
80	Animal	Limpopo	Bovine	2001	S. Typhimurium
81	Animal	North West	Poultry	2007	S. Typhimurium
82	Animal	Kwa-Zulu Natal	Poultry	2017	S. Typhimurium
83	Animal	Unknown	Poultry	2001	S. Typhimurium
84	Animal	Western Cape	Caprine	2010	S. Typhimurium
85	Animal	Eastern Cape	Poultry	2009	S. Typhimurium
86	Meat	Gauteng	Bovine	2009	S. Typhimurium
87	Animal	Western Cape	Porcine	2008	S. Typhimurium
88	Animal	Kwa-Zulu Natal	Caprine	2016	S. Typhimurium
89	Animal	Gauteng	Porcine	2016	S. Typhimurium
90	Animal	Kwa-Zulu Natal	Porcine	2007	S. Typhimurium
91	Animal	North West	Bovine	2007	S. Typhimurium
92	Animal	Western Cape	Equine	2008	S. Typhimurium
93	Animal	Western Cape	Bovine	2009	S. Typhimurium
94	Animal	Limpopo	Caprine	2013	S. Typhimurium
95	Animal	Gauteng	Ovine	2013	S. Typhimurium
96	Animal	Northern Cape	Poultry	2009	S. Typhimurium
97	Animal	Mpumalanga	Poultry	2010	S. Typhimurium
98	Animal	North West	Poultry	2016	S. Typhimurium
99	Animal	Kwa-Zulu Natal	Bovine	2011	S. Typhimurium
100	Animal	Western Cape	Poultry	2011	S. Typhimurium
101	Animal	North West	Ovine	2017	S. Typhimurium
102	Animal	Kwa-Zulu Natal	Porcine	2016	S. Typhimurium
103	Animal	Gauteng	Equine	2014	S. Typhimurium
104	Animal	Gauteng	Ovine	2014	S. Typhimurium
105	Environment	Mpumalanga	NA	2015	S. Typhimurium
106	Animal	Eastern Cape	Poultry	2014	S. Typhimurium
107	Animal	Gauteng	Equine	2014	S. Typhimurium
108	Animal	Western Cape	Bovine	2007	S. Typhimurium
109	Animal	Western Cape	Porcine	2014	S. Typhimurium
110	Animal	Mpumalanga	Caprine	2013	S. Typhimurium
111	Animal	Western Cape	Equine	2007	S. Typhimurium
112	Animal	Gauteng	Poultry	2001	S. Typhimurium
113	Feed	Gauteng	NA	2001	S. Typhimurium
114	Animal	Western Cape	Poultry	2003	S. Typhimurium
115	Feed	Gauteng	NA	2007	S. Typhimurium
116	Animal	Eastern Cape	Poultry	2004	S. Typhimurium
117	Meat	Gauteng	Poultry	2017	S. Typhimurium
118	Meat	Gauteng	Poultry	2017	S. Typhimurium
119	Meat	Gauteng	Bovine	2017	S. Typhimurium
120	Meat	Gauteng	Bovine	2017	S. Typhimurium
121	Meat	Kwa-Zulu Natal	Bovine	2017	S. Typhimurium
122	Animal	Northern Cape	Ovine	2011	S. Typhimurium
123	Animal	Eastern Cape	Bovine	2010	S. Typhimurium
124	Meat	Gauteng	Bovine	2011	S. Typhimurium
125	Animal	Mpumalanga	Poultry	2011	S. Typhimurium
126	Animal	Gauteng	Equine	2014	S. Typhimurium
127	Animal	Mpumalanga	Bovine	2014	S. Typhimurium
128	Feed	Northern Cape	NA	2005	S. Typhimurium
129	Feed	Gauteng	NA	2007	S. Typhimurium
PH142246	Meat	International	Poultry	2021	S. Infantis
Z1-01-7348#2	Meat	International	Poultry	2021	S. Heidelberg
PH141880	Meat	International	Poultry	2021	S. Heidelberg
FM-21-17404	Meat	International	Poultry	2021	S. Enteritidis
21-017637#2	Meat	International	Poultry	2021	S. Enteritidis
FM-21-17403	Meat	International	Poultry	2021	S. Infantis
PH142245	Meat	International	Poultry	2021	S. Infantis
FM-21-17445	Meat	International	Poultry	2021	S. Minnesota
FM-21-172402	Meat	International	Poultry	2021	S. Minnesota
21-017135#2	Meat	International	Poultry	2021	S. Minnesota
21-016979#11	Meat	International	Poultry	2021	S. Minnesota
FM-21-17406	Meat	International	Poultry	2021	S. Minnesota
FM-21-17447	Meat	International	Poultry	2021	S. Minnesota
FM-21-17444	Meat	International	Poultry	2021	S. Infantis
21-017374#2	Meat	International	Poultry	2021	S. Infantis
M-21-6518	Meat	International	Poultry	2021	S. Enteritidis
PH141895	Meat	International	Poultry	2021	S. Infantis
PH138333	Meat	International	Poultry	2021	S. Stanley
PH141935	Meat	International	Poultry	2021	S. Minnesota
PH138326	Meat	International	Poultry	2021	S. Heidelberg
PH142278	Meat	International	Poultry	2021	S. Heidelberg
PH138283	Meat	International	Poultry	2021	S. Hadar
PH141933(AYO053G0421DB)	Meat	International	Poultry	2021	S. Minnesota
PH141045(COM141G0421R0)	Meat	International	Poultry	2021	S. Heidelberg
PH142045	Meat	International	Poultry	2021	S. Heidelberg
PH141818	Meat	International	Poultry	2021	S. Heidelberg
PH142244	Meat	International	Poultry	2021	S. Heidelberg
PH140480B	Meat	International	Poultry	2021	S. Heidelberg
PH140536(L)	Meat	International	Poultry	2021	S. Minnesota
PH140472	Meat	International	Poultry	2021	S. Minnesota
PH140260(B)	Meat	International	Poultry	2021	S. Minnesota
PH140240(B)	Meat	International	Poultry	2021	S. Minnesota
PH140258(B)	Meat	International	Poultry	2021	S. Minnesota
PH140615(B)	Meat	International	Poultry	2021	S. Heidelberg
PH140582	Meat	International	Poultry	2021	S. Heidelberg
PH140591	Meat	International	Poultry	2021	S. Minnesota
PH140493(B)	Meat	International	Poultry	2021	S. Heidelberg
PH140500(B)	Meat	International	Poultry	2021	S. Heidelberg
PH140523(B)	Meat	International	Poultry	2021	S. Heidelberg
PH140532(B)	Meat	International	Poultry	2021	S. Heidelberg
PH140644(B)	Meat	International	Poultry	2021	S. Heidelberg
PH140651(B)	Meat	International	Poultry	2021	S. Heidelberg
PH140210(L)(AYO014G421FM)	Meat	International	Poultry	2021	S. Minnesota
PH140529(B)	Meat	International	Poultry	2021	S. Heidelberg
PH140634	Meat	International	Poultry	2021	S. Heidelberg
PH142711(AYO 1018G0521R0)	Meat	International	Poultry	2021	S. Minnesota
PH142575(AYO013G0521R0)	Meat	International	Poultry	2021	S. Minnesota
PH140560	Meat	International	Poultry	2021	S. Heidelberg
PH143213	Meat	International	Poultry	2021	S. Heidelberg
PH143210	Meat	International	Poultry	2021	S. Heidelberg
PH140239(B)	Meat	International	Poultry	2021	S. Heidelberg
PH140268(B)	Meat	International	Poultry	2021	S. Heidelberg
PH140553(L)	Meat	International	Poultry	2021	S. Minnesota
PH140550(L)	Meat	International	Poultry	2021	S. Minnesota
FM-21-20537	Meat	International	Poultry	2021	S. Heidelberg
FM-21-20563	Meat	International	Poultry	2021	S. Heidelberg
FM-21-20562	Meat	International	Poultry	2021	S. Heidelberg
PH143212	Meat	International	Poultry	2021	S. Heidelberg
PH143205	Meat	International	Poultry	2021	S. Enteritidis
PH142598	Meat	International	Poultry	2021	S. Minnesota
PH142591	Meat	International	Poultry	2021	S. Minnesota
PH142577	Meat	International	Poultry	2021	S. Heidelberg
PH142578	Meat	International	Poultry	2021	S. Heidelberg
FM-21-15749	Meat	International	Poultry	2021	S. Heidelberg
PH141054	Meat	International	Poultry	2021	S. Heidelberg
FM-21-20532	Meat	International	Poultry	2021	S. Hadar
PH142603	Meat	International	Poultry	2021	S. Heidelberg
PH143208	Meat	International	Poultry	2021	S. Heidelberg
PH142597	Meat	International	Poultry	2021	S. Minnesota
FM-21-19600	Meat	International	Poultry	2021	S. Heidelberg
FM-21-20631	Meat	International	Poultry	2021	S. Heidelberg
FM-21-20534	Meat	International	Poultry	2021	S. Heidelberg
PH141029	Meat	International	Poultry	2021	S. Minnesota
PH141060	Meat	International	Poultry	2021	S. Minnesota
PH141020	Meat	International	Poultry	2021	S. Minnesota
PH141056	Meat	International	Poultry	2021	S. Heidelberg
PH140988	Meat	International	Poultry	2021	S. Hadar
PH141500	Meat	International	Poultry	2021	S. Minnesota
PH141390	Meat	International	Poultry	2021	S. Heidelberg
PH141073	Meat	International	Poultry	2021	S. Infantis
FM-21-15596	Meat	International	Poultry	2021	S. Infantis
PH140285	Meat	International	Poultry	2021	S. Heidelberg
PH140230	Meat	International	Poultry	2021	S. Infantis
PH140622	Meat	International	Poultry	2021	S. Heidelberg
PH140504	Meat	International	Poultry	2021	S. Infantis
PH141722	Meat	International	Poultry	2021	S. Infantis
PH140521	Meat	International	Poultry	2021	S. Infantis
FM2021-14387	Meat	International	Poultry	2021	S. Heidelberg
FM-2021-14388	Meat	International	Poultry	2021	S. Heidelberg
FM-2021-14390	Meat	International	Poultry	2021	S. Heidelberg
PH140640	Meat	International	Poultry	2021	S. Heidelberg
PH140250	Meat	International	Poultry	2021	S. Heidelberg
PH140384	Meat	International	Poultry	2021	S. Heidelberg
PH138325	Meat	International	Poultry	2021	S. Stanley
PH142217	Meat	International	Poultry	2021	S. Minnesota
PH142041	Meat	International	Poultry	2021	S. Heidelberg
PH138325	Meat	International	Poultry	2021	S. Stanley
FM-21-123523	Meat	International	Poultry	2021	S. Hadar
FM-21-1855	Meat	International	Poultry	2021	S. Hadar
FM-21-13063	Meat	International	Poultry	2021	S. Heidelberg
684823/MA-21-086	Meat	International	Poultry	2021	S. Heidelberg
FM-21-4864	Meat	International	Poultry	2021	S. Heidelberg
FM-21-4865/B	Meat	International	Poultry	2021	S. Heidelberg
FM-21-4857/B	Meat	International	Poultry	2021	S. Heidelberg
FM-21-12848	Meat	International	Poultry	2021	S. Heidelberg
FM-21-4575B	Meat	International	Poultry	2021	S. Heidelberg
FM-21-12864	Meat	International	Poultry	2021	S. Heidelberg
FM-21-4856B	Meat	International	Poultry	2021	S. Heidelberg
FM-21-12850	Meat	International	Poultry	2021	S. Heidelberg
FM-21-4853L	Meat	International	Poultry	2021	S. Heidelberg
EC698122	Meat	International	Poultry	2021	S. Heidelberg
AA1/EC698122	Meat	International	Poultry	2021	S. Heidelberg
C2/EC698122	Meat	International	Poultry	2021	S. Heidelberg
C1/EC698122	Meat	International	Poultry	2021	S. Heidelberg
TOP/EC98125	Meat	International	Poultry	2021	S. Heidelberg
BO1/EC698125	Meat	International	Poultry	2021	S. Heidelberg
FM-31-13237	Meat	International	Poultry	2021	S. Heidelberg
FM-21-13239	Meat	International	Poultry	2021	S. Heidelberg
REGB04/EC695083	Meat	International	Poultry	2021	S. Heidelberg
RHGB01/EC693658	Meat	International	Poultry	2021	S. Heidelberg
H34577/21EC693659	Meat	International	Poultry	2021	S. Heidelberg
H34575/21EC693660	Meat	International	Poultry	2021	S. Heidelberg
Geelhok EC90469	Meat	International	Poultry	2021	S. Heidelberg
rearhok EC90469	Meat	International	Poultry	2021	S. Heidelberg
geelhok EC690470	Meat	International	Poultry	2021	S. Heidelberg
B2/EC698122	Meat	International	Poultry	2021	S. Heidelberg
B1/EC698122	Meat	International	Poultry	2021	S. Heidelberg
H1 EC69185	Meat	International	Poultry	2021	S. Heidelberg
H3 EC697037	Meat	International	Poultry	2021	S. Heidelberg
SK4EC693867	Meat	International	Poultry	2021	S. Heidelberg
SK4EC693867	Meat	International	Poultry	2021	S. Heidelberg
SK4EC693867	Meat	International	Poultry	2021	S. Heidelberg
SK4EC693867	Meat	International	Poultry	2021	S. Heidelberg
SK4EC69367	Meat	International	Poultry	2021	S. Minnesota
REGBO3/EC695081	Meat	International	Poultry	2021	S. Minnesota
REGB1/EC695082	Meat	International	Poultry	2021	S. Minnesota
H:5 EC696194	Meat	International	Poultry	2021	S. Minnesota
B1 EC697043	Meat	International	Poultry	2021	S. Minnesota
F1 EC B1697043	Meat	International	Poultry	2021	S. Minnesota
1LAMB/EC696832	Meat	International	Poultry	2021	S. Minnesota
LH2B/EC696835	Meat	International	Poultry	2021	S. Minnesota
H:6 EC696876	Meat	International	Poultry	2021	S. Minnesota
H:6/EC 696876	Meat	International	Poultry	2021	S. Minnesota
H:2/EC 696876	Meat	International	Poultry	2021	S. Minnesota
H:4/EC 695639	Meat	International	Poultry	2021	S. Minnesota
H:4/EC 695639	Meat	International	Poultry	2021	S. Minnesota
H:2/EC 695590	Meat	International	Poultry	2021	S. Minnesota
H:2 EC697615	Meat	International	Poultry	2021	S. Minnesota
H:8 EC698121	Meat	International	Poultry	2021	S. Minnesota
H:8 EC69192	Meat	International	Poultry	2021	S. Minnesota
C/B1 EC697043	Meat	International	Poultry	2021	S. Minnesota
B/B1 EC697043	Meat	International	Poultry	2021	S. Heidelberg
H:4 SAL697614	Meat	International	Poultry	2021	S. Heidelberg
H:1/ EC695639	Meat	International	Poultry	2021	S. Heidelberg
H:1 EC695639	Meat	International	Poultry	2021	S. Heidelberg
H:1 /EC695639	Meat	International	Poultry	2021	S. Heidelberg
H:3 /EC695639	Meat	International	Poultry	2021	S. Heidelberg
H:3 /EC695639	Meat	International	Poultry	2021	S. Heidelberg
H:3 /EC695639	Meat	International	Poultry	2021	S. Heidelberg
H:3 /EC695639	Meat	International	Poultry	2021	S. Heidelberg
H:4/EC695639	Meat	International	Poultry	2021	S. Heidelberg
H:4/EC695639	Meat	International	Poultry	2021	S. Heidelberg
R7 EC699416	Meat	International	Poultry	2021	S. Heidelberg
H:1 EC693716	Meat	International	Poultry	2021	S. Heidelberg
SAL 693842	Meat	International	Poultry	2021	S. Heidelberg
H:38/EC697986	Meat	International	Poultry	2021	S. Heidelberg
H:37/EC697986	Meat	International	Poultry	2021	S. Heidelberg
H:6/EC 693855	Meat	International	Poultry	2021	S. Heidelberg
H:5/EC 69187	Meat	International	Poultry	2021	S. Heidelberg
H:1/EC695639	Meat	International	Poultry	2021	S. Heidelberg
SE180820	Meat	International	Poultry	2021	S. Heidelberg
6651884(liver)	Meat	International	Poultry	2021	S. Heidelberg
437112(egg bert)	Meat	International	Poultry	2021	S. Heidelberg
FM20-31082	Meat	International	Poultry	2021	S. Heidelberg
FM20-31030	Meat	International	Poultry	2021	S. Heidelberg
437103(Egg bert)	Meat	International	Poultry	2021	S. Heidelberg
FM20-30769	Meat	International	Poultry	2021	S. Heidelberg
431979(Ha)	Meat	International	Poultry	2021	S. Heidelberg
PH131590	Meat	International	Poultry	2021	S. Heidelberg
20-030431/#9	Meat	International	Poultry	2021	S. Minnesota
#8/20-030431	Meat	International	Poultry	2021	S. Heidelberg
#1/20-030431	Meat	International	Poultry	2021	S. Heidelberg
#10/20-029431	Meat	International	Poultry	2021	S. Heidelberg
20-029077	Meat	International	Poultry	2021	S. Heidelberg
#10/20-030431	Meat	International	Poultry	2021	S. Heidelberg
FM-20-28578	Meat	International	Poultry	2021	S. Heidelberg
FM-20-28489	Meat	International	Poultry	2021	S. Heidelberg
FM-20-78577	Meat	International	Poultry	2021	S. Heidelberg
FM-20-28580	Meat	International	Poultry	2021	S. Heidelberg
437108	Meat	International	Poultry	2021	S. Heidelberg
5g?365525(Rough)	Meat	International	Poultry	2021	S. Heidelberg
FM-20-30784	Meat	International	Poultry	2021	S. Heidelberg
FM-20-31027	Meat	International	Poultry	2021	S. Heidelberg
CT20-03276#5	Meat	International	Poultry	2021	S. Heidelberg
FM-20-30669	Meat	International	Poultry	2021	S. Heidelberg
FM-20-30785	Meat	International	Poultry	2021	S. Heidelberg
426145(B10.1)	Meat	International	Poultry	2021	S. Heidelberg
3431979(H7)	Meat	International	Poultry	2021	S. Heidelberg
437108(Flock 4)	Meat	International	Poultry	2021	S. Heidelberg
652695(25.5)	Meat	International	Poultry	2021	S. Heidelberg
649452(Q2.1)	Meat	International	Poultry	2021	S. Heidelberg
487108(Flock 7)	Meat	International	Poultry	2021	S. Heidelberg
437108(F1:1)	Meat	International	Poultry	2021	S. Heidelberg
646974(N3)	Meat	International	Poultry	2021	S. Heidelberg
65780(3.2)	Meat	International	Poultry	2021	S. Heidelberg
PH131785	Meat	International	Poultry	2021	S. Minnesota
646774	Meat	International	Poultry	2021	S. Minnesota
6469742(N5)	Meat	International	Poultry	2021	S. Minnesota
H9	Meat	International	Poultry	2021	S. Minnesota
646974(N5)	Meat	International	Poultry	2021	S. Minnesota
648370(RR 4.45)	Meat	International	Poultry	2021	S. Minnesota
648425(WW 17.7)	Meat	International	Poultry	2021	S. Minnesota
365525(Rough)	Meat	International	Poultry	2021	S. Minnesota
651884(spleen)	Meat	International	Poultry	2021	S. Heidelberg
651884(Heart)	Meat	International	Poultry	2021	S. Heidelberg
FM-20-30670	Meat	International	Poultry	2021	S. Heidelberg
652696(LH:6)	Meat	International	Poultry	2021	S. Heidelberg
PH131877	Meat	International	Poultry	2021	S. Heidelberg
PH131883	Meat	International	Poultry	2021	S. Heidelberg
4319705-E7	Meat	International	Poultry	2021	S. Heidelberg
FM-20-24378	Meat	International	Poultry	2021	S. Heidelberg
FM-20-24360	Meat	International	Poultry	2021	S. Heidelberg
20-030478#3	Meat	International	Poultry	2021	S. Abony
20-130478#1	Meat	International	Poultry	2021	S. Abony
20-030478#2	Meat	International	Poultry	2021	S. Abony
O669	Meat	International	Poultry	2021	S. Heidelberg
0599/2	Meat	International	Poultry	2021	S. Heidelberg
0598/2	Meat	International	Poultry	2021	S. Heidelberg
0652/2	Meat	International	Poultry	2021	S. Heidelberg
O654	Meat	International	Poultry	2021	S. Abony
O663	Meat	International	Poultry	2021	S. Heidelberg
O587/4	Meat	International	Poultry	2021	S. Minnesota
O587	Meat	International	Poultry	2021	S. Heidelberg
0613/2	Meat	International	Poultry	2021	S. Heidelberg
O613/1	Meat	International	Poultry	2021	S. Heidelberg
O610/2	Meat	International	Poultry	2021	S. Heidelberg
O610/1	Meat	International	Poultry	2021	S. Heidelberg
O609/2	Meat	International	Poultry	2021	S. Heidelberg
O659/2	Meat	International	Poultry	2021	S. Minnesota
O653/2	Meat	International	Poultry	2021	S. Minnesota
O613/3	Meat	International	Poultry	2021	S. Heidelberg
O613/4	Meat	International	Poultry	2021	S. Heidelberg
O603/2	Meat	International	Poultry	2021	S. Heidelberg
O743	Meat	International	Poultry	2021	S. Minnesota
O600	Meat	International	Poultry	2021	S. Heidelberg
O604/2	Meat	International	Poultry	2021	S. Heidelberg
0660/1	Meat	International	Poultry	2021	S. Minnesota
0658/2	Meat	International	Poultry	2021	S. Heidelberg
0583/2	Meat	International	Poultry	2021	S. Heidelberg
0600/3	Meat	International	Poultry	2021	S. Heidelberg
0651/1	Meat	International	Poultry	2021	S. Heidelberg
O596	Meat	International	Poultry	2021	S. Heidelberg
0668/1	Meat	International	Poultry	2021	S. Minnesota
0651/4	Meat	International	Poultry	2021	S. Minnesota
0614/1	Meat	International	Poultry	2021	S. Heidelberg
0611/1	Meat	International	Poultry	2021	S. Minnesota
O594	Meat	International	Poultry	2021	S. Heidelberg
0660/2	Meat	International	Poultry	2021	S. Minnesota
0612/2	Meat	International	Poultry	2021	S. Minnesota
0818/2	Meat	International	Poultry	2021	S. Minnesota
0818/3	Meat	International	Poultry	2021	S. Minnesota
O8181	Meat	International	Poultry	2021	S. Minnesota
0658/4	Meat	International	Poultry	2021	S. Heidelberg
0820/1	Meat	International	Poultry	2021	S. Minnesota
0821/2	Meat	International	Poultry	2021	S. Minnesota
0822/2	Meat	International	Poultry	2021	S. Minnesota
0824/1	Meat	International	Poultry	2021	S. Minnesota
0826/1	Meat	International	Poultry	2021	S. Minnesota
0819/2	Meat	International	Poultry	2021	S. Minnesota
0823/1	Meat	International	Poultry	2021	S. Minnesota
0819/1	Meat	International	Poultry	2021	S. Minnesota
0651/2	Meat	International	Poultry	2021	S. Heidelberg
O578	Meat	International	Poultry	2021	S. Heidelberg
O588	Meat	International	Poultry	2021	S. Minnesota
9R	Animal	Kwa-Zulu Natal	Poultry	1973	S. Gallinarum
2656	Animal	Gauteng	Poultry	1973	S. Typhimurium
148	Animal	Gauteng	Poultry	1973	S. Typhimurium
1827	Animal	Gauteng	Poultry	1973	S. Typhimurium
7129	Animal	Gauteng	Poultry	1973	S. Typhimurium
373	Animal	Kwa-Zulu Natal	Poultry	1974	S. Enteritidis
119	non meat food source	Gauteng	Bovine	1974	S. Typhimurium
G30D	non meat food source	Gauteng	Bovine	1973	S. Typhimurium
K25.1	non meat food source	Gauteng	Poultry	1970	S. Gallinarum
1827	non meat food source	International	Bovine	1973	S. Typhimurium
696	non meat food source	International	Poultry	1974	S. Typhimurium
148	Animal	Gauteng	Poultry	1973	S. Typhimurium
1004	Animal	Gauteng	Poultry	1973	S. Typhimurium
2	Animal	International	Poultry	1973	S. Typhimurium
1007	Animal	Gauteng	Porcine	1973	S. Enteritidis
32658	Animal	Gauteng	Poultry	1973	S. Gallinarum
901	Animal	International	Poultry	1973	S. Typhimurium
395	Animal	International	Poultry	1973	S. Typhimurium
1007	Animal	Gauteng	Bovine	1973	S. Enteritidis
DHI	Animal	Kwa-Zulu Natal	Unknown	1973	S. Typhimurium
K26.1	Animal	Kwa-Zulu Natal	Porcine	1973	S. Typhimurium
34.59	Feed	Gauteng	NA	1973	S. Typhimurium
10	Animal	Kwa-Zulu Natal	Unknown	1973	S. Typhimurium
9	Animal	Eastern Cape	Unknown	1973	S. Typhimurium
4R	Animal	Western Cape	Poultry	1973	S. Gallinarum
5	Animal	Gauteng	Porcine	1973	S. Typhimurium
35092	Animal	Western Cape	Porcine	1973	S. Typhimurium
24092	Animal	Eastern Cape	Poultry	1974	S. Enteritidis
376	Animal	Western Cape	Porcine	1974	S. Enteritidis
C5	Animal	Gauteng	Porcine	1974	S. Typhimurium
5694	Animal	Gauteng	Bovine	1974	S. Enteritidis
901	Animal	Gauteng	Bovine	1974	S. Enteritidis
251	Animal	Western Cape	Poultry	1976	S. Gallinarum
6286	Animal	Western Cape	Poultry	1976	S. Gallinarum
2426	Animal	Western Cape	Poultry	1963	S. Gallinarum
17961	Animal	Western Cape	Poultry	1963	S. Gallinarum
2506	Animal	Gauteng	Wildlife	1961	S. Dublin
2593	Animal	Gauteng	Bovine	1960	S. Dublin
802	Animal	Gauteng	Bovine	1961	S. Paratyphi
2510	Animal	Gauteng	Unknown	1969	S. Dublin
6734	Animal	Gauteng	Poultry	1961	S. Gallinarum
8719	Animal	Gauteng	Bovine	1967	S. Dublin
7139	Animal	Gauteng	Poultry	1967	S. Gallinarum
2387	Animal	Gauteng	Bovine	2011	S. Dublin
618	Animal	Gauteng	Bovine	1960	S. Dublin
2656	Animal	Gauteng	Bovine	1969	S. Typhimurium
2587	Animal	Gauteng	Bovine	1970	S. Dublin
2671	Animal	Gauteng	Poultry	1961	S. Gallinarum
2511	Animal	Gauteng	Poultry	1965	S. Dublin
17A	Animal	Gauteng	Wildlife	1960	S. Dublin
6742	Animal	Gauteng	Bovine	1961	S. Dublin
6786	Animal	Gauteng	Poultry	1963	S. Dublin
2581	Animal	Gauteng	Poultry	1963	S. Dublin
2652	Animal	Gauteng	Poultry	1961	S. Dublin
2463	Animal	Gauteng	Bovine	1965	S. Dublin
K22-2	Animal	Gauteng	Poultry	1961	S. Gallinarum
2582	Animal	Gauteng	Bovine	1965	S. Dublin
7229	Animal	Gauteng	Poultry	1961	S. Gallinarum
2689	Animal	Gauteng	Poultry	1967	S. Dublin
2629	Animal	Gauteng	Poultry	1960	S. Typhimurium
2498	Animal	Gauteng	Poultry	1963	S. Dublin
2503	Animal	Gauteng	Poultry	1960	S. Dublin
2514	Animal	Gauteng	Poultry	1960	S. Dublin
2390	Animal	Gauteng	Poultry	1961	S. Dublin
254	Animal	Gauteng	Poultry	1959	S. Dublin
2411	Animal	Gauteng	Poultry	1961	S. Gallinarum
2514	Animal	Gauteng	Bovine	1963	S. Dublin
2426	Animal	Gauteng	Poultry	1961	S. Dublin
359	Animal	Gauteng	Poultry	1961	S. Dublin
359	Animal	Gauteng	Poultry	1989	S. Dublin
53	Animal	Gauteng	Poultry	1989	S. Dublin
256	Animal	Gauteng	Poultry	1989	Group D
43	Animal	Gauteng	Poultry	1988	S. Dublin
171	Animal	Gauteng	Poultry	1990	Group D
2413	Animal	Gauteng	Poultry	1990	S. Dublin
204	Animal	Gauteng	Poultry	1987	S. Dublin
37	Animal	Gauteng	Poultry	1987	S. Dublin
176	Animal	Gauteng	Wildlife	1985	Group D
2408	Animal	Gauteng	Bovine	1989	S. Dublin
151	Animal	Gauteng	Poultry	1987	Group D
2410	Animal	Limpopo	Wildlife	1988	S. Dublin
354	Animal	Limpopo	Wildlife	1987	S. Dublin
14-9	Animal	Limpopo	Poultry	1989	Group D
258	Animal	Mpumalanga	Bovine	1985	Group D
145	Animal	Mpumalanga	Bovine	1988	Group D
174	Animal	Mpumalanga	Bovine	1987	Group D
247	Animal	Mpumalanga	Bovine	1988	S. Dublin
36	Animal	Mpumalanga	Bovine	1989	S. Dublin
Hafnia	Animal	Mpumalanga	Porcine	1985	S. Typhimurium
5310	Animal	Mpumalanga	Wildlife	1987	S. Typhimurium
2656	Animal	Mpumalanga	Porcine	1988	S. Typhimurium
1283 4	Animal	Gauteng	Porcine	1987	S. Enteritidis
39 1 (2)	Animal	Limpopo	Bovine	2011	S. Enteritidis
1727 5	Animal	Limpopo	Bovine	2011	S. Enteritidis
1727 3	Animal	Limpopo	Bovine	2011	S. Enteritidis
1077 1	Animal	Limpopo	Bovine	2011	S. Enteritidis
60 2(1)	Animal	Limpopo	Bovine	2011	S. Enteritidis
60 4(6)	Animal	Limpopo	Bovine	2011	S. Enteritidis
1553 (5)	Animal	Limpopo	Bovine	2011	S. Enteritidis
38 2(6)	Animal	Limpopo	Bovine	2011	S. Enteritidis
784 (3)	Animal	Limpopo	Bovine	2011	S. Heidelberg
1066 (6)	Animal	Limpopo	Bovine	2011	S. Heidelberg
60 2(3)	Animal	Limpopo	Bovine	2011	S. Aberdeen
1613 2	Animal	Limpopo	Bovine	2011	S. Hayindongo
60 4(3)	Animal	Limpopo	Bovine	2011	S. Mbandaka
60 4(1)	Animal	Limpopo	Bovine	2011	S. Mbandaka
60 4(4)	Animal	Limpopo	Bovine	2011	S. Anatum
1731 (1)	Animal	Limpopo	Bovine	2011	S. Anatum
704 (5)	Animal	Limpopo	Bovine	2011	S. Othmarschen
1492 4(1)	Animal	Limpopo	Bovine	2011	S. Nigeria
704 (2)	Animal	Limpopo	Bovine	2011	S. Nigeria
60 2(4)	Animal	Limpopo	Bovine	2011	S. Tennessee
48 5(6)	Animal	Limpopo	Bovine	2011	S. Cardoner
48 5(5)	Animal	Limpopo	Bovine	2011	S. Senftenberg
1281 (2)	Animal	Limpopo	Bovine	2011	S. Senftenberg
1077 (4)	Animal	Limpopo	Bovine	2011	S. Pretoria
48 5(2)	Animal	Limpopo	Bovine	2011	Group D
1613 5	Animal	Western Cape	Bovine	2011	S. Typhimurium
1613 4	Animal	North West	Poultry	2011	S. Typhimurium
227 (3)	non meat food source	Western Cape	Poultry	2012	S. Typhimurium
1283 (6)	Animal	Mpumalanga	Bovine	2012	S. Typhimurium
60 2(6)	Animal	Mpumalanga	Bovine	2012	S. Typhimurium
206 (1)	Animal	Western Cape	Porcine	2012	S. Typhimurium
38 4(3)	non meat food source	Kwa-Zulu Natal	Bovine	2011	S. Typhimurium
60 2(2)	Animal	Kwa-Zulu Natal	Bovine	2011	S. Typhimurium
10 66(1)	Animal	Western Cape	Poultry	2011	S. Typhimurium
1613 6	Animal	Northern Cape	Ovine	2011	S. Typhimurium
1051 (5)	non meat food source	Gauteng	Bovine	2011	S. Typhimurium
410 (2)	Animal	Mpumalanga	Poultry	2011	S. Typhimurium
206 (4)	Animal	Gauteng	Bovine	2011	S. Tennessee
1534 5	non meat food source	Western Cape	Poultry	2004	S. Tennessee
206 (1)	non meat food source	Gauteng	Poultry	2017	S. Thompson
48 5(4)	non meat food source	Gauteng	Poultry	2017	S. Thompson
410 (1)	non meat food source	Gauteng	Poultry	2017	S. Thompson
1534 2	non meat food source	Gauteng	Poultry	2017	S. Saintpal
7492 3(1)	non meat food source	Gauteng	Poultry	2017	S. Saintpal
38 4(6)	non meat food source	Gauteng	Poultry	2017	S. Saintpal
1100 (2)	non meat food source	Gauteng	Poultry	2017	S. Saintpal
1492 3(2)	non meat food source	Gauteng	Poultry	2017	S. Saintpal
784 (4)	non meat food source	Gauteng	Poultry	2017	S. Saintpal
704 (1)	non meat food source	Limpopo	Bovine	2017	S. Tees
1534 2	non meat food source	Gauteng	Bovine	2016	S. Tibati
1077 (5)	non meat food source	Limpopo	Poultry	2016	S. Soahanina
1613 7	Animal	Gauteng	Poultry	1989	S. Sanftanberg
1534 1	non meat food source	Gauteng	Bovine	2016	S. Molade
1057 (5)	non meat food source	Gauteng	Bovine	2016	S. Molade
1492 3(5)	non meat food source	Gauteng	Bovine	2016	S. Molade
1727 5	non meat food source	Gauteng	Poultry	2004	S. Muenchen
425 (2)	non meat food source	Gauteng	Bovine	2017	S. Muenster
38 4(2)	non meat food source	Gauteng	Bovine	2016	S. Muenster
1028 (3)	non meat food source	Gauteng	Bovine	2016	S. Muenster
1553 3(4)	non meat food source	Gauteng	Bovine	2016	S. Muenster
1534 4	Animal	Gauteng	Bovine	2011	S. Muenster
M5 (5)	non meat food source	Gauteng	Poultry	2004	S. Orion
60 4(5)	non meat food source	Gauteng	Poultry	2004	S. Orion
783 (5)	Animal	Gauteng	Poultry	1989	S. Ohio
1051 (6)	Animal	Gauteng	Bovine	1985	S. Orion
1534 4	Animal	Gauteng	Bovine	1985	S. Orion
707 (2)	Animal	Gauteng	Bovine	1985	S. Orion
60 2(5)	Animal	Gauteng	Bovine	1985	S. Orion
60 4(2)	Animal	Gauteng	Poultry	1985	S. Orion
1073 (5)	non meat food source	Limpopo	Porcine	2004	S. Choleraesuis
1613 3	Animal	Kwa-Zulu Natal	Porcine	2007	S. Choleraesuis
48 5(3)	non meat food source	Gauteng	Bovine	2016	S. Vejle
1534 1	non meat food source	Gauteng	Bovine	2016	S. Vejle
188	non meat food source	Gauteng	Bovine	2016	S. Vejle
784 (4)	non meat food source	Gauteng	Bovine	2016	S. Vejle
1613 9	non meat food source	Gauteng	Bovine	2016	S. Vejle
1534 3	non meat food source	Gauteng	Bovine	2016	S. Vejle
783 (4)	non meat food source	Gauteng	Bovine	2016	S. Vejle
1492 5(4)	non meat food source	Gauteng	Bovine	2016	S. Vejle
784 (6)	non meat food source	Mpumalanga	Bovine	2016	S. Yaba
61281 (6)	non meat food source	Mpumalanga	Bovine	2016	S. Yaba
47	non meat food source	North west	Bovine	2016	S. Wangata
60	non meat food source	Western Cape	Poultry	2016	S. Wippra
1613	Animal	Gauteng	Unknown	1995	S. Westhampton
1028 (3)	Animal	Gauteng	Bovine	1991	S. Vejle
1037 (2)	Animal	Limpopo	Bovine	2011	Group D
1534 6	non meat food source	Gauteng	Poultry	2011	S. Hull
1613 8	non meat food source	Gauteng	Poultry	2011	S. Hull
227 (5)	non meat food source	Gauteng	Poultry	2011	S. Hull
1534 5	non meat food source	Kwa-Zulu Natal	Porcine	2011	S. Ivory
1731 (5)	non meat food source	Kwa-Zulu Natal	Poultry	2011	S. Jerusalem
1727 4	non meat food source	Limpopo	Poultry	2011	S. Hull
1534 3	Animal	Limpopo	Bovine	2011	Group D
1534 6	Animal	Limpopo	Bovine	2011	Group D
1727 6	Animal	Limpopo	Bovine	2011	Group D
9788 3	Animal	Western Cape	Poultry	1989	S. Chester
1849 2	Animal	Western Cape	Poultry	2004	S. Carran
9110	Environment	Gauteng	NA	2008	S. Typhimurium
1386	Environment	Gauteng	NA	2004	S. London
4173	Environment	Gauteng	NA	2008	S. Typhimurium
12363 1	non meat food source	North west	Poultry	2008	S. Enteritidis
0394 2	non meat food source	North west	Poultry	2004	S. Yoruba
956	non meat food source	North west	Poultry	2004	S. Carvalis
9306	non meat food source	North west	Poultry	2004	S. Durban
5368 6	non meat food source	North west	Poultry	2004	S. Enteritidis
7104 1	non meat food source	North west	Poultry	2003	S. Enteritidis
8375 1	non meat food source	North west	Poultry	2002	S. Ftanni
12363 3	non meat food source	Gauteng	Poultry	2007	S. Enteritidis
2319	non meat food source	Gauteng	Poultry	2006	S. Ohio
9376 1	non meat food source	Gauteng	Poultry	2008	S. Virchow
844	non meat food source	Gauteng	Poultry	2017	S. Bovismorbificans
1163 6	non meat food source	Gauteng	Poultry	2017	S. Bovismorbificans
7054 6H	Animal	Gauteng	Poultry	2017	S. Bovismorbificans
1226	Animal	Gauteng	Poultry	2017	S. Bovismorbificans
928	Animal	Gauteng	Poultry	2017	S. Bovismorbificans
12393 1	Environment	Mpumalanga	NA	2008	Salmonella II
9769	Environment	Limpopo	NA	2006	S. Heidelberg
877 3	Animal	Gauteng	Poultry	2004	S. Bovismorbificans
0886 3	Animal	Gauteng	Poultry	2017	S. Bovismorbificans
1581	Animal	Gauteng	Poultry	2007	S. Bovismorbificans
9735	Animal	Gauteng	Poultry	2017	S. Bovismorbificans
9798 3	Animal	Gauteng	Poultry	2017	S. Bovismorbificans
9788 2	Animal	Gauteng	Poultry	2017	S. Bovismorbificans
9491 B	Animal	Gauteng	Poultry	2008	S. Enteritidis
0930 1	Animal	Gauteng	Poultry	2004	S. Enteritidis
9797 4	Animal	Western Cape	Poultry	2007	S. Hadar
5053 2	Animal	Gauteng	Poultry	2004	S. Bovismorbificans
0961 3	Animal	Gauteng	Poultry	2017	Salmonella II
12393 1	Animal	Gauteng	Poultry	2007	S. Bovismorbificans
9643	Animal	Gauteng	Poultry	2008	S. Breden
1514 2	Animal	Gauteng	Poultry	2004	S. Rissen
9788 9	Animal	Gauteng	Poultry	2008	S. Senftenberg
9568 1	Animal	Gauteng	Poultry	2004	S. Bovismorbificans
1984	Environment	Gauteng	NA	2004	S. Minnesota
1580 3	Environment	Gauteng	NA	2008	S. Zanzibar
1510	Environment	Gauteng	NA	2008	S. Enteritidis
9568	Animal	Gauteng	Bovine	1997	S. Dublin
12018	Animal	Gauteng	Poultry	2004	S. Bovismorbificans
9568 2	Animal	Gauteng	Poultry	2006	S. Dublin
9788 11	Animal	Gauteng	Poultry	2004	S. Bonn
9316	Animal	Gauteng	Poultry	2004	S. Typhimurium
12565 4	Animal	Gauteng	Poultry	2004	S. Typhi
9788 1	Animal	Gauteng	Bovine	2006	S. Bovismorbificans
12378	Animal	Gauteng	Bovine	2017	S. Bovismorbificans
9102	Animal	Gauteng	Bovine	2017	S. Sandiego
12565 2	Animal	Gauteng	Poultry	2004	S. Dublin
1052 1	Animal	Gauteng	Poultry	2006	S. Paratyphi
3571 3	Animal	Gauteng	Poultry	2008	S. Heidelberg
9300	Animal	Gauteng	Poultry	2001	S. Isangi
12378 1	Animal	Gauteng	Poultry	2004	S. Bovismorbificans
0405 1	Animal	Gauteng	Poultry	2008	S. Typhimurium
0927 1	Animal	Gauteng	Poultry	2007	S. Hadar
0960 1	Animal	Gauteng	Poultry	2007	S. Abedeen
1544	Animal	Gauteng	Poultry	2007	S. Enteritidis
9426 1	Animal	Gauteng	Poultry	2008	S. Thompson
9086 2	Animal	Gauteng	Poultry	2004	S. Coela
9788 6	Animal	Gauteng	Poultry	2016	S. Colorado
12363 4	Animal	Gauteng	Bovine	2016	S. Crmieu
9227	non meat food source	Gauteng	Bovine	2016	S. Crmieu
9109	Animal	Gauteng	Porcine	2008	S. Choleraesuis
6959 6	Meat	International	Poultry	2020	S. Heidelberg
12565 1	Meat	International	Poultry	2020	S. Heidelberg
9531	Meat	International	Poultry	2022	S. Schwarzengrund
2079	Animal	Kwa-Zulu Natal	Bovine	2004	S. Enteritidis
12493 2	non meat food source	North West	Bovine	2016	S. Aarhus
9491 F	Animal	Limpopo	Bovine	2006	S. Aarhus
4041	Animal	Gauteng	Bovine	1985	S. Amager
1846 1	Animal	Gauteng	Bovine	1971	S. Javiana
6689	Animal	Gauteng	Bovine	2016	S. Bardo
9491 E	Animal	Gauteng	Bovine	2016	S. Bardo
9534	non meat food source	Gauteng	Bovine	2016	S. Kottbus
931	non meat food source	Gauteng	Bovine	2008	S. Enteritidis
12363 2	non meat food source	Gauteng	Bovine	1994	S. Typhimurium
4826	non meat food source	Gauteng	Bovine	2006	S. Kentucky
12565 3	non meat food source	Gauteng	Bovine	2010	Salmonella II
3794 3	non meat food source	Gauteng	Bovine	2006	S. Kentucky
9707	non meat food source	International	Bovine	2005	S. Virchow
9072 3	non meat food source	International	Bovine	2004	S. Kentucky
8863	non meat food source	Northern cape	Bovine	2016	S. Kentucky
5298 3	non meat food source	Northern cape	Bovine	2016	S. Kentucky
9117 1	non meat food source	Northern cape	Bovine	2016	S. Kentucky
1034	non meat food source	Kwa-Zulu Natal	Bovine	2008	S. Typhimurium
931	non meat food source	Gauteng	Bovine	2007	S. Obeden
2302	non meat food source	Gauteng	Bovine	2007	Salmonella II
1049 1	non meat food source	Gauteng	Bovine	1996	S. Aarhus
992	non meat food source	Gauteng	Wildlife	2007	S. Kangi
1949	non meat food source	Gauteng	Bovine	2007	S. Enteritidis
9491 A	non meat food source	Gauteng	Bovine	2008	S. Quantum
863	non meat food source	Gauteng	Bovine	2004	S. Kentucky
4974	non meat food source	Gauteng	Bovine	2016	S. Kentucky
9491 D	non meat food source	International	Bovine	2010	S. Muerchen
0823 1	non meat food source	International	Poultry	2004	S. Minnesota
7054 6H	Animal	Gauteng	Poultry	2022	S. Minnesota
9766	Animal	Gauteng	Poultry	2022	S. Reading
0609 1	Animal	International	Poultry	2020	S. Minnesota
9765	Animal	Gauteng	Porcine	2022	S. Typhimurium
9790 3	Animal	Gauteng	Porcine	2020	S. Typhimurium
0595	Animal	International	Poultry	2021	S. Heidelberg
6620	Animal	International	Poultry	2022	S. Heidelberg
0610 2	Animal	Gauteng	Bovine	2022	S. Heidelberg
0603 2	Animal	Kwa-Zulu Natal	Poultry	2022	S. Heidelberg
0127 1	Animal	Kwa-Zulu Natal	Porcine	2022	S. Typhimurium
1413 2	Feed	Gauteng	NA	2021	S. Typhimurium
783 (1)	Animal	Kwa-Zulu Natal	Unknown	2023	S. Typhimurium
0127 3	Animal	Eastern Cape	Unknown	2022	S. Brancester
0657 5	Animal	Western Cape	Bovine	2021	S. Typhimurium
0599 1	Animal	Gauteng	Porcine	2021	S. Heidelberg
0277	Animal	Western Cape	Porcine	2022	S. Bron
0796	Animal	Eastern Cape	Poultry	2021	S. Heidelberg
0612 2	Animal	Kwa-Zulu Natal	Poultry	2022	S. Minnesota
566	Animal	Gauteng	Porcine	2022	S. Minnesota
8839 1	Animal	Gauteng	Poultry	2003	S. Dusseldorf
9863	non meat food source	Limpopo	Poultry	2016	S. Eastbourne
9788 3	non meat food source	Limpopo	Bovine	2017	S. Glostrup
1049 1	Animal	Gauteng	Poultry	2022	S. Abaetetuba
459-57	Animal	Gauteng	Poultry	2022	S. Heidelberg
0613 1	Animal	Limpopo	Porcine	2008	S. Heidelberg
0640 2	Animal	Western Cape	Poultry	2022	S. Infantis
1756 1(3)	Animal	Western Cape	Bovine	2022	S. Minnesota
0654	Animal	Western Cape	Bovine	2008	S. Abony
0613 3	Animal	Kwa-Zulu Natal	Bovine	2022	S. Heidelberg
9790 4	Animal	Western Cape	Poultry	2022	S. Typhimurium
0613 4	Animal	Western Cape	Unknown	2021	S. Heidelberg
415	Animal	Western Cape	Bovine	2022	S. Heidelberg
0660 1	Animal	Kwa-Zulu Natal	Poultry	2022	S. Minnesota
1398	Animal	Gauteng	Poultry	2023	S. Hadar
0587 3	Animal	Western Cape	Poultry	2008	S. Heidelberg
9702	Animal	Kwa-Zulu Natal	Poultry	2022	S. Enteritidis
0653 2	Animal	Kwa-Zulu Natal	Poultry	2020	S. Minnesota
1413 3	Unknown	International	Unknown	2023	S. Derby
1413 6	Unknown	International	Unknown	2023	S. Enteritidis
0777	Meat	International	Poultry	2022	S. Minnesota
0659	Meat	Kwa-Zulu Natal	Poultry	2022	S. Minnesota
0613 2	Meat	International	Poultry	2022	S. Heidelberg
0598 2	Meat	Kwa-Zulu Natal	Poultry	2022	S. Heidelberg
9653	Meat	International	Poultry	2022	S. Heidelberg
0991 1	Meat	International	Poultry	2020	S. Ituri
0598 1	Meat	International	Poultry	2022	S. Heidelberg
9669	Animal	Western Cape	Poultry	2008	S. Gloucester
1413 5	Meat	International	Poultry	2020	S. Heidelberg
0578	Meat	International	Poultry	2022	S. Heidelberg
9797 4	Animal	Gauteng	Porcine	2020	S. Typhimurium
0668 1	Meat	International	Poultry	2022	S. Minnesota
1580 1	Meat	International	Poultry	2022	S. Thompson
0826 1	Animal	Western Cape	Poultry	2008	S. Minnesota
0658 3	Meat	Kwa-Zulu Natal	Poultry	2022	S. Heidelberg
0824 2	Meat	International	Poultry	2022	S. Minnesota
1048	Meat	International	Poultry	2022	S. Newport
0960 1	Meat	International	Poultry	2022	S. Abedeen
0721	Animal	Western Cape	Poultry	2007	S. Heidelberg
671	Animal	Western Cape	Poultry	2008	S. Heidelberg
0805 3	Meat	International	Poultry	2022	S. Minnesota
0651 3	Meat	Kwa-Zulu Natal	Poultry	2022	S. Heidelberg
9702 2	Animal	Gauteng	Wildlife	2020	S. Enteritidis
0074	Animal	Western Cape	Poultry	2008	S. Gloucester
0991 2	Meat	International	Poultry	2021	S. Infantis
9707	Meat	International	Poultry	2022	S. Virchow
0822 6	Animal	Western Cape	Poultry	2004	S. Minnesota
459-14	Animal	Western Cape	Poultry	2022	S. Minnesota
0681 1	Animal	Western Cape	Poultry	2008	S. Heidelberg
06003 3	Meat	Kwa-Zulu Natal	Poultry	2022	S. Heidelberg
0653 3	Animal	Gauteng	Poultry	2008	S. Minnesota
1055	Meat	International	Poultry	2022	S. Chester
0588	Meat	International	Poultry	2022	S. Heidelberg
0587 2	non meat food source	Kwa-Zulu Natal	Poultry	2022	S. Heidelberg
0640 1	non meat food source	Gauteng	Poultry	2022	S. Anatum
1415 1	Animal	International	Unknown	2023	S. Enteritidis
0651 2	Animal	Gauteng	Poultry	2008	S. Heidelberg
1398 6	Animal	Gauteng	Poultry	2022	S. Hadar
9356	non meat food source	Gauteng	Poultry	2023	S. Mbandaka
0761 (1)	non meat food source	International	Poultry	2020	S. Heidelberg
0596	Animal	Gauteng	Poultry	2008	S. Heidelberg
0587 4	non meat food source	Kwa-Zulu Natal	Poultry	2022	S. Minnesota
0620	Animal	Gauteng	Poultry	2022	S. Anatum
9611 3	Animal	Gauteng	Bovine	2022	S. Anatum
0822 3	Animal	Gauteng	Bovine	2022	S. Anatum
0671 1	Animal	Gauteng	Bovine	2022	S. Anatum
0656 1	Animal	Gauteng	Bovine	2008	S. Pretoria
1413 6	Unknown	International	Unknown	2022	S. Enteritidis
0821 1	Unknown	International	Unknown	2023	S. Enteritidis
0604 1	Animal	Gauteng	Poultry	2008	S. Heidelberg
0656 2	Animal	Western Cape	Ostriches	2022	S. Pretoria
1048	Animal	Western Cape	Bovine	2023	S. Newport
0822 2	Animal	Limpopo	Poultry	2008	S. Minnesota
0652 2	Meat	Kwa-Zulu Natal	Poultry	2022	S. Heidelberg
9405	Animal	Gauteng	Poultry	2020	S. Enteritidis
0669	Animal	Limpopo	Poultry	2008	S. Heidelberg
925	Animal	Gauteng	Poultry	2022	S. Enteritidis
1230	Animal	Gauteng	Poultry	1992	S. Enteritidis
S.Pullorum	Animal	Gauteng	Poultry	1996	S. Pullorum
4598	Animal	Gauteng	Poultry	1997	S. Enteritidis
147	Animal	Gauteng	Poultry	1997	S. Enteritidis
1247	Animal	Gauteng	Poultry	1995	S. Enteritidis
449	Animal	Gauteng	Poultry	1996	S. Enteritidis
438	Animal	Gauteng	Poultry	1996	S. Enteritidis
508	Animal	Gauteng	Poultry	1991	S. Enteritidis
EP 2m. Muis	Animal	Gauteng	Poultry	1993	S. Enteritidis
707	Animal	Gauteng	Poultry	1995	S. Enteritidis
1479	Feed	Gauteng	NA	1993	S. Typhimurium
81 5 13	Animal	Kwa-Zulu Natal	Poultry	1991	S. Enteritidis
1388	Animal	Eastern Cape	Unknown	1993	S. Enteritidis
1232	Animal	Western Cape	Bovine	1995	S. Enteritidis
1316	Animal	Gauteng	Porcine	1995	S. Enteritidis
6959 2	Animal	Western Cape	Porcine	1996	S. Ablogane
9832	Animal	Eastern Cape	Poultry	2007	S. Dublin
737	Animal	Western Cape	Porcine	2021	S. Enteritidis
683	Animal	Gauteng	Porcine	1993	S. Enteritidis
1414	Animal	Eastern Cape	Poultry	1993	S. Enteritidis
EP 84	Animal	Eastern Cape	Bovine	1996	S. Enteritidis
9561	Feed	Eastern Cape	NA	1995	S. Hivingsn
11628 2	Animal	Gauteng	Bovine	1985	S. Doncaster
0594 2	Animal	Gauteng	Poultry	2010	S. Heidelberg
9454	Animal	Limpopo	Porcine	2022	S. Lagos
7492 3(2)	Animal	Mpumalanga	Wildlife	2020	S. Typhimurium
1492 3(5)	Animal	Western Cape	Bovine	2020	S. Typhimurium
0581 2	Animal	Western Cape	Bovine	2020	S. Heidelberg
1492 4(3)	Animal	Western Cape	Bovine	2022	S. Typhimurium
9494 4	Animal	Western Cape	Poultry	2021	S. Virchow
9790 2	Animal	North West	Wildlife	2004	S. Typhimurium
0599 1	Animal	Western Cape	Bovine	2021	S. Heidelberg
0594 1	Animal	Western Cape	Bovine	2022	S. Heidelberg
1283 (3)	Animal	Western Cape	Bovine	2022	S. Typhimurium
9832 2	Animal	Western Cape	Poultry	2021	S. Dublin
1731 (3)	Animal	Gauteng	Bovine	2021	S. Typhimurium
0587 1	Animal	Gauteng	Bovine	2021	S. Heidelberg
6602	Animal	Gauteng	Poultry	2022	S. Heidelberg
6002	Animal	Gauteng	Poultry	2023	S. Heidelberg
9838 1	Meat	International	Poultry	2021	S. Panama
0650	Meat	International	Poultry	2021	S. Heidelberg
0658 2	Meat	Kwa-Zulu Natal	Poultry	2022	S. Heidelberg
9704	Meat	International	Poultry	2022	S. Enteritidis
0070 2	Meat	International	Poultry	2020	S. Gloucester
0602 2	Meat	International	Poultry	2021	S. Stanley
0660 3	Meat	Kwa-Zulu Natal	Poultry	2022	S. Minnesota
9637	Animal	Western Cape	Bovine	2022	S. Dublin
0614 2	Meat	International	Poultry	2020	S. Heidelberg
0127 2	Meat	International	Poultry	2022	S. Schwarzengrund
1492 5(4)	Animal	Gauteng	Porcine	2021	S. Typhimurium
1492 3(4)	Animal	Gauteng	Poultry	2022	S. Typhimurium
0611 1	Animal	Mpumalanga	Bovine	2023	S. Minnesota
0614 1	Animal	Kwa-Zulu Natal	Poultry	2022	S. Heidelberg
0819 1	Animal	Kwa-Zulu Natal	Bovine	2022	S. Minnesota
0656 3	Animal	Gauteng	Poultry	2022	S. Pretoria
0070 1	Feed	Gauteng	NA	2022	S. Heidelberg
0821 2	Animal	Gauteng	Bovine	2021	S. Minnesota
0609 2	Feed	Gauteng	NA	2022	S. Heidelberg
1050	Animal	Gauteng	Porcine	2022	S. Typhimurium
0591	Animal	Gauteng	Bovine	2022	S. Heidelberg
9690 2	Animal	Gauteng	Poultry	2022	S. Heidelberg
3794 2	non meat food source	Gauteng	Bovine	2022	S. Mbandaka
1163 3	Feed	Mpumalanga	NA	2022	S. Heidelberg
0818 3	Animal	Gauteng	Porcine	2021	S. Minnesota
9707	Animal	Gauteng	Equine	2022	S. Virchow
4173	Animal	Gauteng	Equine	2023	S. Virchow
9117 1	Animal	Western Cape	Bovine	2010	S. Tennessee
9376 2	Animal	Western Cape	Poultry	2004	S. Virchow
9788 2	non meat food source	Gauteng	Poultry	2004	S. Muenchen
5368 6	non meat food source	Gauteng	Poultry	2004	S. Muenchen
11628 1	non meat food source	Gauteng	Poultry	2010	S. Muenchen
9491 A	Animal	Gauteng	Bovine	2010	S. Oritameum
12378	Animal	Gauteng	Porcine	2004	S. Choleraesuis
12565 5	Unknown	Unknown	Unknown	2006	S. Typhi
9072 3	Animal	Gauteng	Bovine	2006	S. Anatum
9534	Animal	Gauteng	Porcine	2004	S. Typhimurium
5053 1	Animal	Western Cape	Equine	2004	S. Typhimurium
7104 1	Animal	Western Cape	Poultry	2004	S. Bareilly
877 1	Animal	Western Cape	Equine	2003	S. Typhimurium
9491	non meat food source	Gauteng	Poultry	2003	S. Muenchen
7054 6H	Animal	North West	Poultry	2004	S. Typhimurium
9086 2	Animal	Gauteng	Bovine	2004	S. Tambaconnda
9227	Animal	Gauteng	Poultry	2004	S. Thompson
9561	Animal	Gauteng	Porcine	2004	S. Typhimurium
6959 4	Animal	Western Cape	Poultry	2001	S. Ablogane
9798	Animal	Western Cape	Poultry	2007	S. Typhimurium
6689	Meat	Kwa-Zulu Natal	Poultry	2202	S. Pretoria
9494 3	Animal	Gauteng	Poultry	2002	S. Virchow
1226	Animal	Gauteng	Poultry	2004	S. Give
12363 4	Animal	Gauteng	Equine	2008	S. Typhimurium
0614 3	Meat	International	Poultry	2021	S. Heidelberg
0655	Animal	Western Cape	Poultry	2022	S. Enteritidis
0818 1	Meat	International	Poultry	2022	S. Minnesota
1492 5(3)	Animal	Gauteng	Equine	2022	S. Typhimurium
0169 1	non meat food source	North West	Poultry	2022	S. Gloucester
9491 B	non meat food source	North West	Poultry	2021	S. Senftenberg
6959 1	Animal	Limpopo	Bovine	2004	S. Ablogane
1756 1(1)	non meat food source	North West	Poultry	2004	S. Haifa
0581 1	Meat	International	Poultry	2021	S. Minnesota
0820 1	Meat	International	Poultry	2022	S. Minnesota
9691 1	Unknown	International	Unknown	2020	S. Derby
9603 1	non meat food source	North West	Poultry	2021	Salmonella II
9504	non meat food source	North West	Poultry	2021	S. Lagos
9041 5	Animal	Western Cape	Poultry	2020	S. Bareilly
9037 1	non meat food source	Limpopo	Poultry	2021	S. Othmarschen
9691 4	non meat food source	Gauteng	Bovine	2023	S. Be
9691 5	non meat food source	Gauteng	Bovine	2023	S. Oritameum
0991 1	Animal	Limpopo	Bovine	2023	S. Blockley
9691 2	Unknown	International	Unknown	2020	S. Kentucky
0743 1	Unknown	International	Unknown	2023	S. Minnesota
0820 1	Animal	Western Cape	Bovine	2022	S. Typhimurium
958	Animal	Western Cape	Poultry	2004	S. Typhimurium
7190 2A	Animal	Gauteng	Bovine	2021	S. Infantis
0991 3	Animal	Gauteng	Bovine	2022	S. Infantis
9691 3	Unknown	International	Unknown	2020	S. Taksony
4691 2	Animal	Gauteng	Bovine	2023	S. Enteritidis
926	Animal	Gauteng	Poultry	2022	S. Enteritidis
1424	Animal	Western Cape	Poultry	2023	S. Virgina
1415	Animal	Gauteng	Poultry	2023	S. Enteritidis
8799	Animal	Gauteng	Poultry	1997	S. Schwarzengrund
9247 2	Animal	Gauteng	Poultry	2004	S. Schwarzengrund
9797 2	Animal	Gauteng	Poultry	2020	S. Senftenberg
1580 1	Animal	Gauteng	Poultry	2004	S. Agona
0743 3	Animal	Gauteng	Poultry	2020	S. Minnesota
0298 2	Animal	Gauteng	Poultry	2022	S. Enteritidis
9047	Animal	Gauteng	Poultry	2021	S. Coela
8819 2	Animal	Gauteng	Poultry	2022	S. Cleveland
8839 2	Animal	Gauteng	Poultry	2022	S. Cleveland
1386	Animal	Gauteng	Poultry	2022	S. London
9788 3	Animal	Gauteng	Poultry	2008	S. Chester
1534 7	Animal	Gauteng	Poultry	2004	S. Enteritidis
947	Animal	Gauteng	Poultry	2004	S. Orion
1844	Animal	Gauteng	Poultry	2007	S. Typhimurium
9239 1	Animal	Western Cape	Poultry	2008	S. Typhimurium
0610 1	Animal	Gauteng	Bovine	2004	S. Heidelberg
0604 1	Meat	Kwa-Zulu Natal	Bovine	2022	S. Heidelberg
0589 3	Animal	Gauteng	Poultry	2022	S. Heidelberg
0671 2	Animal	Gauteng	Bovine	2022	S. Typhimurium
5298 1	Feed	Gauteng	NA	2020	S. Enteritidis
0818 2	Animal	Gauteng	Poultry	2020	S. Minnesota
1413	Animal	Gauteng	Poultry	2020	S. Agona
0819 1	Animal	Gauteng	Poultry	2020	S. Minnesota
144	Animal	Gauteng	Poultry	2022	S. Enteritidis
524	Animal	Gauteng	Poultry	1993	S. Enteritidis
459-56	Animal	Gauteng	Poultry	1992	S. Typhimurium
415-5	non meat food source	Gauteng	Poultry	1996	S. Amersfoot
1613 1	non meat food source	Limpopo	Poultry	2016	S. Typhimurium
1849 2	Animal	Gauteng	Poultry	2004	S. Carran
1425	Animal	Gauteng	Poultry	2008	S. Enteritidis
498	Animal	Gauteng	Poultry	1997	S. Enteritidis
661 b	Animal	Gauteng	Poultry	1992	S. Enteritidis
663	Animal	Gauteng	Poultry	1993	S. Enteritidis
1231	Animal	Gauteng	Poultry	1993	S. Enteritidis
639	Animal	Gauteng	Poultry	1996	S. Enteritidis
580	Animal	Gauteng	Poultry	1993	S. Enteritidis
13	Animal	Gauteng	Poultry	1993	S. Enteritidis
1130	Animal	Gauteng	Poultry	1996	S. Enteritidis
1427	Animal	Gauteng	Poultry	1996	S. Enteritidis
5310-14	Animal	Gauteng	Poultry	1997	S. Enteritidis
1213	Animal	Gauteng	Poultry	1995	S. Enteritidis
480	Animal	Gauteng	Poultry	1995	S. Enteritidis
279	Animal	Gauteng	Poultry	1992	S. Enteritidis
1229	Animal	Western Cape	Bovine	1991	S. Typhimurium
537	Animal	Kwa-Zulu Natal	Porcine	1995	S. Enteritidis
418	Feed	Kwa-Zulu Natal	NA	1993	S. Enteritidis
135	Animal	Gauteng	Porcine	1991	S. Typhimurium
81-5(2)	Animal	Gauteng	Equine	1996	S. Typhimurium
1417	Animal	Western Cape	Bovine	1996	S. Enteritidis
427	Animal	Eastern Cape	Poultry	1997	S. Enteritidis
1442	Animal	North West	Porcine	1991	S. Enteritidis
81-5 12	Animal	Western Cape	Porcine	1997	S. Enteritidis
459-67(3)	Animal	Eastern Cape	Bovine	1995	S. Enteritidis
1030	Animal	Kwa-Zulu Natal	Porcine	1996	S. Enteritidis
1430	Animal	Gauteng	Porcine	1997	S. Enteritidis
1490	Animal	Gauteng	Poultry	1997	S. Enteritidis
81-5(20)	Animal	Mpumalanga	Bovine	1997	S. Typhimurium
464	Animal	Gauteng	Poultry	1996	S. Enteritidis
934	Animal	Gauteng	Bovine	1992	S. Enteritidis
464	Animal	Gauteng	Poultry	1994	S. Enteritidis
1349	Feed	Gauteng	NA	1992	S. Enteritidis
1532	Animal	Gauteng	Bovine	1996	S. Enteritidis
9255 7	Feed	Gauteng	NA	1997	S. Mbandaka
9258 3	Animal	Gauteng	Porcine	2020	S. Brancester
3	Animal	Gauteng	Bovine	2020	S. Enteritidis
58	Animal	Free State	Poultry	1994	Group D
17	non meat food source	International	Bovine	2018	S. Enteritidis
7	Animal	Gauteng	Poultry	1998	S. Enteritidis
61	Animal	Western Cape	Poultry	1995	Group D
687	non meat food source	International	Poultry	2019	S. Enteritidis
503	Animal	Western Cape	Bovine	1996	S. Enteritidis
9272 2	Animal	Gauteng	Poultry	1992	S. Brancester
22	Animal	Gauteng	Poultry	2020	Group D
935	Animal	Western Cape	Porcine	2000	S. Enteritidis
9271 2	Animal	Gauteng	Poultry	1994	S. Brancester
9261	Animal	Gauteng	Poultry	2020	S. Brancester
9257 3	Animal	Gauteng	Poultry	2020	S. Brancester
934	Animal	Western Cape	Porcine	2020	S. Enteritidis
9271 3	Animal	Gauteng	Poultry	1994	S. Brancester
56	Animal	Mpumalanga	Bovine	2020	S. Typhimurium
6	Animal	Mpumalanga	Poultry	2008	S. Enteritidis
1510 5	Animal	Mpumalanga	Bovine	2001	S. Muencher
751	Animal	Mpumalanga	Poultry	2008	S. Enteritidis
1349	Feed	Gauteng	NA	1993	S. Enteritidis
1416	Animal	Free State	Bovine	1996	S. Enteritidis
539	Feed	Limpopo	NA	1997	S. Enteritidis
478	Animal	North West	Porcine	1993	S. Enteritidis
292	Animal	Western Cape	Bovine	1992	S. Enteritidis
1444	Animal	Kwa-Zulu Natal	Poultry	1991	S. Enteritidis
1072	non meat food source	Limpopo	Bovine	1997	S. Enteritidis
137	Feed	Western Cape	NA	1997	S. Enteritidis
669	Animal	Limpopo	Porcine	1995	S. Enteritidis
1255	Animal	Gauteng	Equine	1993	S. Enteritidis
1494	Animal	Western Cape	Poultry	1996	S. Enteritidis
638	non meat food source	Gauteng	Poultry	1997	S. Enteritidis
411	non meat food source	Gauteng	Poultry	1993	S. Enteritidis
1532	non meat food source	Gauteng	Poultry	1991	S. Enteritidis
1490	non meat food source	Gauteng	Poultry	1997	S. Enteritidis
459-81	non meat food source	Gauteng	Poultry	1997	S. Typhimurium
459-67(3)	non meat food source	Gauteng	Poultry	1996	S. Typhimurium
9292	non meat food source	Gauteng	Poultry	1996	S. Brancester
81-5(16)	Animal	Gauteng	Poultry	1997	S. Dublin
540	Animal	Gauteng	Poultry	1996	S. Enteritidis
440	non meat food source	Gauteng	Poultry	1993	S. Enteritidis
81-5 Nuut	non meat food source	Gauteng	Poultry	1991	S. Enteritidis
750	non meat food source	Gauteng	Poultry	1995	S. Enteritidis
563	non meat food source	Gauteng	Poultry	1993	S. Enteritidis
466	non meat food source	Gauteng	Poultry	1993	S. Enteritidis
429	Feed	Western Cape	NA	1992	S. Typhimurium
1256	Animal	Gauteng	Ovine	1991	S. Enteritidis
1430	Animal	Mpumalanga	Poultry	1996	S. Enteritidis
1463	Animal	Western Cape	Poultry	1997	S. Enteritidis
5310-9	non meat food source	Gauteng	Poultry	1997	S. Typhimurium
273	Animal	Western Cape	Poultry	1996	S. Enteritidis
286	Feed	Western Cape	NA	1991	S. Enteritidis
428	Animal	North west	Poultry	1996	S. Enteritidis
498	non meat food source	North west	Poultry	1991	S. Enteritidis
45 9- 81	non meat food source	Gauteng	Poultry	1996	S. Typhimurium
81-5(9)	Animal	Gauteng	Poultry	1996	S. Dublin
1489	Animal	Gauteng	Poultry	1996	S. Enteritidis
654	non meat food source	Gauteng	Poultry	1997	S. Enteritidis
1527	non meat food source	Gauteng	Poultry	1993	S. Enteritidis
514	non meat food source	Gauteng	Poultry	1997	S. Enteritidis
665	non meat food source	Gauteng	Poultry	1992	S. Enteritidis
5923	non meat food source	Gauteng	Poultry	1993	S. Enteritidis
459-26(5)	non meat food source	Gauteng	Poultry	1995	S. Enteritidis
